# Supplementary material for: Photodynamic therapy in chronic central serous chorioretinopathy with subretinal fluid outside the fovea
Source: Graefes Arch Clin Exp Ophthalmol. 2017 Jul 3;255(10):2029–35. doi: 10.1007/s00417-017-3720-z (PMC5602371; doi:10.1007/s00417-017-3720-z)
Supplement: Supplementary file 1 — (XLSX 5501 kb). [file 417_2017_3720_MOESM1_ESM.xlsx]

## Sheet: Statusvoering
PDT			DOB	first cCSC diagnosis	first cCSC diagnosis - affected eye	leeftijd PDT	duration CSC	CHECK DIAGNOSE		Complaints	Bilateral	Recurrence	Steroid use	Medication	Medical history	Previous treatment affected eye	ETDRS pre	ETDRS omzet	Sph eq affected eye	spot	dosering verteporfine		DUBBELCHECK PDT		POST1: complaints	POST1: BCVA	POST ETDRS	POST1: DATE	POST1: DAYS AFTER PDT	POST2: ..	ETDRS	POST2: date	days		Evt extra behandeling!
2016-08-18	m	1	1966-01-09	2015-09-01	2015-09-01	18484	352	chr CSR: typ	OS	fleck, flashes	Y	N	N	N	gb	N	1.0	85	2.25	3000	half-dose (geen specificatie)	vanwege veel klachten is OS behandeld, ondanks extrafoveaal vocht. Eerder foveaal	JA	OS	less flecks	1.25	90	2016-10-20	63	1.5=	92	2017-02-23	189		N
2016-03-17	v	2	1965-03-10	2014-11-15	2014-11-15	18635	488	chr CSR: typ	OD	flashes	N	N	N	arhtrotec, paracetamol, fesoterodine	achondroplasia	HSML 2*	86	86	0.25	4500	half-dose (2 mL)	PLACE cross-over, na twee maal HSML	JA	OD	improved	86	86	2016-05-18	62	0.7+	78	2016-11-23	251	nastaar!!	N
2016-03-31	m	3	1945-06-01	2009-07-01	2015-02-04	25871	421	chr CSR: typ	OD	blurred vision	Y	Y	N	atenolol, chloorthalidon, nifedipine, fosinoprilnatrium	hypertension	N	0.7	77	0.5	2200	half-dose (2.85 mL)	OD extrafoveaal intraretinaal oedeem en subretinaal vocht	JA	OD	stable	0.5	70	2016-06-30	91	0.8++	82	2016-10-20	203		N
2016-01-21	m	4	1978-11-03	2007-07-01	2012-07-01	13593	1299	chr CSR: typ	OD	blurred vision	Y	Y	N	N	N	N	0.3	59	0.75	7200 en 3800	half-dose (2.9 mL)	OD maculair intraretinaal oedeem, geen SRF. Wel SRF extrafoveaal	JA	OD	stable	0.4	65	2016-04-20	90			N			N
2015-11-19	m	5	1935-03-25	2015-07-13	2015-07-13	29459	129	chr CSR: typ	OS	blurred vision	Y	N	Y (current; topical)	omeprazol, ascal, simvastatine, monocedocard, barnidepine, valsartan, ezetrol	hypertension, coronary artery disease, CRVO OS, BRVO OD	PDT 1* (foveaal SRF)	0.05+	21	1.75	4400 en 3400, na OD	half-dose (geen specificatie); icm OD	Foveaal intraretinaal oedeem ODS, OS extrafoveaal SRF. OD niet includeren!	JA	OS	stable	0.1	35	2015-11-26	7	0.05	20	2016-10-20	336		N
2016-06-09	m	6	1943-07-01	2014-04-15	2014-06-15	26642	725	chr CSR: atypisch 1	OS	none	Y	N	N	N	N	N	1.2	89	3	7200	half-dose (2.7 mL)	OS extrafoveaal SRF, na eerdere behandeling OD bij intraretinaal oedeem en SRF	JA	OS	stable	1.2-	89	2016-09-05	88			N			N
2016-12-01	m	7	1981-09-23	2012-07-01	2015-08-15	12853	474	chr CSR: typ	OS	blurred vision	Y	Y	N	acebutolol	hypertension	HSML 1*	72	72	0.5	3900	half-dose (3 mL)	PLACE: OS extrafoveaal SRF, met tevens een drietal kleine PELs OS	JA	OS	improved	90	90	2017-01-18	48			N			N		wel grote PEL in OD
2017-01-12	m	8	1966-01-12	2015-07-15	2015-07-15	18628	547	chr CSR: typ	OS	metamorphopsia	N	Y	N	N	sleeping problems	HSML 2*	90	90	-0.25	7200	half-dose (3.15 mL)	PLACE cross-over, na twee maal HSML	JA	OS	stable	94	94	2017-03-01	48			N			N
2015-05-07	m	9	1967-07-20	2014-12-29	2011-03-11	17458	1518	chr CSR: typ	OD	fleck, metamorphopsia	Y	N	N	N	gb	PDT 1* (foveaal SRF)	92	92	-0.5	7200	half-dose (3.3 mL)	PLACE: tweede PDT, na eerder PDT foveaal SRF	JA	OD	stable (no complaints)	91	91	2015-07-01	55	92	92	2016-10-19	531		N
2014-11-13	m	10	1965-05-01	2013-12-15	2013-12-15	18093	333	chr CSR: typ	OS	fleck	N	N	N	gliclazide, metformine, simvastatine, nifedipine, HCT, metoprolol, venlafaxine, vidagliptine	hypertension, DM, depression, hypercholesterolemia	HSML 2*	84	84	-1.75	4500	half-dose (geen specificatie)	PLACE cross-over, na twee maal HSML	JA	OD	stable	88	88	2014-12-16	33	86	86	2015-10-21	342		N
2014-12-11	m	11	1970-06-14	2013-12-27	2013-12-27	16251	349	chr CSR: typ	OD	blurred vision	N	N	N	fluvoxamine	depression	HSML 2*	90	90	2.25	2900	half-dose (3.3 mL)	PLACE cross-over, na twee maal HSML	JA	OD	improved	90	90	2015-02-04	55	93	93	2015-12-02	356		N
2015-02-19	m	12	1973-04-25	2014-04-10	2014-04-10	15275	315	chr CSR: typ	OD	blurred vision, changed color vision	Y	N	Y (<3m before start; topical)	N	PTSS	HSML 2*	67	67	-0.5	5600	halve dosering, halve fluency, en ook 5 min later (infuus problemen)	PLACE: cross-over, na twee maal HSML	JA	OD	improved	67	67	2015-04-22	62	67	67	2016-02-10	356		N
2015-04-02	m	13	1964-05-13	2013-05-31	2013-05-31	18586	671	chr CSR: typ	OD	blurred vision, changed color vision	N	N	N	N	N	HSML 2*	76	76	-0.5	4500	half-dose (geen specificatie)	PLACE: cross-over, na twee maal HSML	JA	OD	improved	72	72	2015-05-28	56	70	70	2016-04-20	384		N
2016-02-11	m	14	1968-02-23	2015-03-15	2015-07-15	17520	211	chr CSR: typ	OS	metamorphopsia	Y	N	Y (<3m before start; intranasally)	N	N	N	95	95	-0.25	4800	half-dose	Fellow-eye PLACE patiënt	JA	OS	stable	1.5++	96	2016-07-21	161	93	93	2016-12-14	307		N
2015-07-23	m	15	1958-03-20	2008-07-01	2015-05-01	20944	83	chr CSR: typ	OD	blurred vision	Y	N	Y (current; topical)	crestor, ezetrol	hypercholesterolemia	N	0.8+	81	2	7200	half-dose (geen specificatie)	OD extrafoveaal intra- en subretinaal oedeem, fov geen	JA	OD	improved	1.2-	88	2015-09-10	49	1.2=	87	2016-05-11	293		N
2015-05-29	m	15	1958-03-20	2008-07-01	2008-07-01	20889	2523	chr CSR: typ	OS	blurred vision		Y				N	0.6+	75	1.75	7200	half-dose (geen specificatie)	OS extrafoveaal intra- en subretinaal oedeem, foveaal PEL + IRE	JA	OS	improved	0.6++	76	2015-07-15	47	0.7=	75	2016-05-11	348		N
cCSC diagnosis = first cCSC diagnosis at an ophthalmologist
Recurrence = new episode with SRF or leakage on FA, after no SRF or no leakage (in affected eye)
Bilateral = SRF or leakage on FA								long term- ETDRS, OCT, complaints
Steroid use = within the last year before (first) cCSC diagnosis
																					Eindpunten
																					BCVA
																					Complete resolution SRF
																					Spectralis: CT
																					Eventueel: controlegroep? RT?
																					Welke termijnen hanteren? Korte en lange termijn follow-up?

## Sheet: Beeldvorming
FIRST PDT		PID	DATE	PRE-SRF	PRE-IR edema	PRE-CT FOV	PRE-CT EXTRAFOV (MAX SRF)	PRE-CT FOV FELLOW	OPVALLEND!!	DATE	POST1: SRF	POST1: IRE	POST1: CT FOV	POST1: CT EXTRAFOV	POST1: CT FOV FELLOW	OPVALLEND!!	DATE	POST2: SRF	POST2: IRE	POST2: CT FOV	POST2: CT EXTRAFOV	POST2: CT FOV FELLOW	OPVALLEND!!
2016-08-18	OS	1		Y	N	NA	NA	NA		2016-10-20	N	N	NA	NA	NA		2017-02-23	N	N	NA	NA	NA				DROOG
2016-03-17	OD	2		Y	N	549	482	478		2016-05-18	N	N	420	385	447		2016-11-23	N	N	430	365	496				DROOG
2016-03-31	OD	3		Y	Y	NA	NA	NA		2016-06-30	N	Y	NA	NA	NA		2016-10-20	N	Y	NA	NA	NA				IR bestaat nog, geen SRF
2016-01-21	OD	4		Y	Y	NA	NA	NA	epiretinal membrane	2016-04-20	N	Y	NA	NA	NA		NA	NA	NA	NA	NA	NA				IR bestaat nog, geen SRF
2015-11-19	OS	5		Y	Y	NA	NA	NA	choroidal folds	2015-11-26	Y	Y	NA	NA	NA		2016-10-20	N	Y	NA	NA	NA				IR + SRF bestaan nog, droog na final visit - na tweede PDT en intravitreaal eylea 3*!
2016-06-09	OS	6		Y	N	NA	NA	NA		2016-09-05	N	N	NA	NA	NA		NA	NA	NA	NA	NA	NA				DROOG
2016-12-01	OS	7		Y	N	413	334	489	huge PEL OD	2017-01-18	N	N	427	348	416		NA	NA	NA	NA	NA	NA				DROOG
2017-01-12	OS	8		Y	N	238	344	244		2017-03-01	N	N	200	268	224		NA	NA	NA	NA	NA	NA				DROOG
2015-05-07	OD	9		Y	N	485	441	472		2015-07-01	N	N	372	294	475		2016-10-19	N	N	341	245	451				DROOG
2014-11-13	OD	10		Y	N	416	382	348		2014-12-16	N	N	361	324	368		2015-10-21	N	N	344	306	354				DROOG
2014-12-11	OD	11		Y	N	447	213	465		2015-02-04	N	N	482	172	469		2015-12-02	N	N	NA	NA	NA				DROOG
2015-02-19	OD	12		Y	N	492	454	458		2015-04-22	Y	N	486	485	496		2016-02-10	N	N	385	410	492				DROOG - na tweede PDT
2015-04-02	OD	13		Y	N	554	544	475		2015-05-28	N	N	509	489	502		2016-04-20	N	N	468	475	437				DROOG
2016-02-11	OS	14		Y	N	472	468	306		2016-03-23	N	N	420	396	299		2016-12-14	N	N	413	423	303				DROOG
2015-07-23	OD	15		Y	Y	NA	NA	NA	huge PEL	2015-09-10	N	Y	NA	NA	NA		2016-05-11	N	Y	NA	NA	NA				IR bestaat nog, geen SRF
2015-05-29	OS	15		Y	Y	NA	NA	NA	huge PEL	2015-07-15	N	Y	NA	NA	NA		2016-05-11	N	Y	NA	NA	NA				IR bestaat nog, geen SRF
